# Supplementary material for: Lankesterella and Isospora Coccidians: Differences in Host Specificity of Blood Parasites in Passerines
Source: Microorganisms. 2025 Mar 26;13(4):743. doi: 10.3390/microorganisms13040743 (PMC12029294; doi:10.3390/microorganisms13040743)
Supplement: Supplementary file 1 [file microorganisms-13-00743-s001.zip]

Archive with 1 entries (1 files):
- microorganisms-3500442-supplementary.pdf
